# Supplementary material for: A User-Friendly Protocol for Mandibular Segmentation of CBCT Images for Superimposition and Internal Structure Analysis
Source: J Clin Med. 2021 Jan 1;10(1):127. doi: 10.3390/jcm10010127 (PMC7796406; doi:10.3390/jcm10010127)
Supplement: Supplementary file 1 [file jcm-10-00127-s001.zip]

Archive with 1 entries (1 files):
- jcm-1022354-supplementary.tif
